# Supplementary material for: The Clinical Significance of CRNDE Gene Methylation, Polymorphisms, and CRNDEP Micropeptide Expression in Ovarian Tumors
Source: Int J Mol Sci. 2024 Jul 9;25(14):7531. doi: 10.3390/ijms25147531 (PMC11277161; doi:10.3390/ijms25147531)
Supplement: Supplementary file 1 [file ijms-25-07531-s001.zip]

Archive with 1 entries (1 files):
- ijms-3010864-supplementary.pdf
